# Supplementary material for: Meta-analysis of nationwide SARS-CoV-2 infection fatality rates in India
Source: PLOS Glob Public Health. 2022 Sep 19;2(9):e0000897. doi: 10.1371/journal.pgph.0000897 (PMC10021252; doi:10.1371/journal.pgph.0000897)
Supplement: S1 Table — (XLSX) [file pgph.0000897.s001.xlsx]

## Sheet: cross_sectional_studies
Study	Were the criteria for inclusion in the sample clearly defined?	Were the study subjects and the setting described in detail?	Was the exposure measured in a valid and reliable way?	Were objective, standard criteria used for measurement of the condition?	Were confounding factors identified?	Were strategies to deal with confounding factors stated?	Were the outcomes measured in a valid and reliable way?	Was there appropriate statistical analysis?	Score (i.e. total number of 'Yes' responses)	Overall Risk of Bias (1=low, 2=moderate, 3=high)
Anand et al., 2021	1	1	1	1	1	1	1	1	8	1
Banaji & Gupta, 2021	1	1	1	1	1	1	1	1	8	1
Barber et al., 2022	1	1	1	1	1	1	1	1	8	1
Campbell and Gustafson, 2021	1	1	1	1	1	1	1	1	8	1
Guilmoto, 2022	1	1	1	1	1	1	1	1	8	1
Jha et al., 2022	1	1	1	1	1	1	1	1	8	1
Leffler et al., 2022	1	1	1	1	1	1	1	1	8	1
Malani & Ramachandran, 2021	1	1	1	1	1	1	1	1	8	1
Banaji & Gupta, 2021	1	1	1	1	1	1	1	1	8	1
Rahmandad et al., 2021	1	1	1	1	1	1	1	0	7	1
Shewade et al., 2021	1	1	1	1	0	1	1	1	7	1
Song et al., 2021	1	1	1	1	0	0	1	0	5	2
The Economist & Solstad, 2021	1	1	1	1	1	1	1	1	8	1
Wang et al., 2022	1	1	1	1	1	1	1	1	8	1
World Health Organization & Knutson, 2022	1	1	1	1	1	1	1	1	8	1
Zimmermann et al., 2021	1	1	1	1	1	1	1	1	8	1

## Sheet: prevalence_studies
Study	Was the sample frame appropriate to address the target population?	Were the study participants sampled in an appropriate way?	Was the sample size adequate?	Were the study subjects and the setting described in detail?	Was the data analysis conducted with sufficient coverage of the identified sample?	Were valid methods used for the identification of the condition?	Was the condition measured in a standard, reliable way for all participants?	Was there appropriate statistical analysis?	Was the response rate adequate, and if not, was the low response rate managed appropriately?	Score (i.e. total number of 'Yes' responses)	Overall Risk of Bias (1=low, 2=moderate, 3=high)
Murhekar et al., 2021	1	1	1	1	1	1	1	1	0	8	1
