# Supplementary material for: Meta-analysis of nationwide SARS-CoV-2 infection fatality rates in India
Source: PLOS Glob Public Health. 2022 Sep 19;2(9):e0000897. doi: 10.1371/journal.pgph.0000897 (PMC10021252; doi:10.1371/journal.pgph.0000897)
Supplement: S1 Data — (XLSX) [file pgph.0000897.s003.xlsx]

## Sheet: meta_data
reference	location	study_type	estimated_deaths	estimated_deaths_lower	estimated_deaths_upper	seroprevalence_reference	seroprevalence_time_period	age_cutoff	seroprevalence	sero_lower	sero_upper	tot_population_millions	age_proportion	ifr2_precalc	ifr2_precalc_lower	ifr2_precalc_upper
Anand et al., 2021 (Age-specific IFRs)	India	Excess deaths	4000000			Murhekar et al., 2021	14 June–6 July 2021	6	67.6	66.4	68.7	1366.42	82.84
Anand et al., 2021 (CMIE)	India	Excess deaths	4900000			Murhekar et al., 2021	14 June–6 July 2021	6	67.6	66.4	68.7	1366.42	82.84
Anand et al., 2021 (CRS)	India	Excess deaths	3400000			Murhekar et al., 2021	14 June–6 July 2021	6	67.6	66.4	68.7	1366.42	82.84
Banaji & Gupta, 2021 (CRS)	India	Excess deaths	3800000			Murhekar et al., 2021	14 June–6 July 2021	6	67.6	66.4	68.7	1366.42	82.84
Guilmoto, 2022 (MLA)	India	Excess deaths	3700000			Murhekar et al., 2021	14 June–6 July 2021	6	67.6	66.4	68.7	1366.42	82.84
Jha et al., 2022 (CVoter)	India	Excess deaths	3200000	3100000	3400000	Murhekar et al., 2021	14 June–6 July 2021	6	67.6	66.4	68.7	1366.42	82.84
Leffler et al., 2022 (CRS)	India	Excess deaths	2600000			Murhekar et al., 2021	14 June–6 July 2021	6	67.6	66.4	68.7	1366.42	82.84
Malani & Ramachandran, 2021 (CMIE)	India	Excess deaths	6300000			Murhekar et al., 2021	14 June–6 July 2021	6	67.6	66.4	68.7	1366.42	82.84
The Economist & Solstad, 2021	India	Excess deaths	4800000	1200000	8.2e+06	Murhekar et al., 2021	14 June–6 July 2021	6	67.6	66.4	68.7	1366.42	82.84
Wang et al., 2022 (CRS)	India	Excess deaths	4000000	3700000	4300000	Murhekar et al., 2021	14 June–6 July 2021	6	67.6	66.4	68.7	1366.42	82.84
World Health Organization & Knutson, 2022	India	Excess deaths	4700000	3300000	6400000	Murhekar et al., 2021	14 June–6 July 2021	6	67.6	66.4	68.7	1366.42	82.84
Barber et al., 2022	India	Disease transmission												0.3	0.3	0.5
Zimmermann et al., 2021	India	Disease transmission												0.367	0.358	0.383
