# Supplementary material for: Meta-analysis of nationwide SARS-CoV-2 infection fatality rates in India
Source: PLOS Glob Public Health. 2022 Sep 19;2(9):e0000897. doi: 10.1371/journal.pgph.0000897 (PMC10021252; doi:10.1371/journal.pgph.0000897)
Supplement: S2 Data — (R) [file pgph.0000897.s004.R]

need_package <- c("meta", "tidyverse", "XLConnect", "lubridate")
have_package <- need_package %in% rownames(installed.packages())
if (any(have_package == FALSE)) {
  install.packages(need_package[!have_package])
}
library(XLConnect)
library(tidyverse)
library(meta)

setwd("<insert path>")

#----Data Pre-processing----#
meta_readin<-readWorksheetFromFile("S1_Data.xlsx", sheet=1, header=T)%>%
           mutate(
                  #convert percentages into proportions
                  seroprevalence=seroprevalence/100,
                  sero_lower=sero_lower/100,
                  sero_upper=sero_upper/100,
                  #compute standard error of sero
                  se_sero=(sero_upper-sero_lower)/3.92,
                  #create age adjusted population
                  population=tot_population_millions*1000000*(age_proportion/100),
                  #create estimated total cumulative infections
                  total_estimated_cases=floor((population)*seroprevalence)
                  )

meta_data_excess_deaths<- meta_readin%>%
            filter(study_type=="Excess deaths")%>%
            mutate(
                  log_estimated_deaths_upper=ifelse(is.na(estimated_deaths_upper)==F,log(estimated_deaths_upper),
                                                sd(log(estimated_deaths)) + log(estimated_deaths)),
                  log_estimated_deaths_lower=ifelse(is.na(estimated_deaths_lower)==F,log(estimated_deaths_lower),
                                                    log(estimated_deaths)-sd(log(estimated_deaths))),
                  #compute standard error of log estimated deaths
                  se_log_d=(log_estimated_deaths_upper-log_estimated_deaths_lower)/3.92
                  )
  
meta_data_disease_trans<- meta_readin%>%
          filter(study_type=="Disease transmission")%>%
          mutate(
                 log_estimated_deaths_upper=ifelse(is.na(estimated_deaths_upper)==F,log(estimated_deaths_upper),
                                                   sd(log(estimated_deaths)) + log(estimated_deaths)),
                 log_estimated_deaths_lower=ifelse(is.na(estimated_deaths_lower)==F,log(estimated_deaths_lower),
                                                   log(estimated_deaths)-sd(log(estimated_deaths))),
                 #compute standard error of log estimated deaths
                 se_log_d=(log_estimated_deaths_upper-log_estimated_deaths_lower)/3.92
                 )

meta_data<- rbind(meta_data_excess_deaths,meta_data_disease_trans)%>%
          mutate(
                  #create IFR2 variable as estimated total cumulative deaths divided by estimated total cumulative infections
                  ifr2=(estimated_deaths/total_estimated_cases),
                  log_ifr2=log(ifr2),
                  #compute standard error of log IFR2
                  se_lifr2 = sqrt(se_log_d^2 + (se_sero/seroprevalence)^2),
                  #create lower bound of IFR2 95% confidence interval
                  lower_lifr2=log_ifr2-(1.96*se_lifr2),
                  lower_ifr2=exp(lower_lifr2),
                  #create upper bound of IFR2 95% confidence interval
                  upper_lifr2=log_ifr2+(1.96*se_lifr2),
                  upper_ifr2=exp(upper_lifr2)
                  )%>%
          mutate(
                 #for studies with pre-calculated IFR2 replace with directly provided IFR2 and 95% CIs
                 ifr2 = ifelse(is.na(ifr2_precalc)==F,ifr2_precalc/100,ifr2),
                 lower_ifr2 = ifelse(is.na(ifr2_precalc)==F,ifr2_precalc_lower/100,lower_ifr2),
                 upper_ifr2 = ifelse(is.na(ifr2_precalc)==F,ifr2_precalc_upper/100,upper_ifr2)
                 )


#----Meta-analysis----#
##Pooled nationwide IFR estimate, using excess deaths studies
#transform to log scale
meta1a = metagen(log(ifr2),
                 lower=log(lower_ifr2),
                 upper=log(upper_ifr2),
                 studlab=reference,
                 method.tau="DL",
                 random=T,
                 subset=(study_type=="Excess deaths"),
                 data=meta_data)

#back transform to non-log scale
meta1a <- update(meta1a, sm="PLN")
tiff(file="Fig2.tiff", width=7.5, height=4, res = 600, units = "in")
  forest(meta1a,
         fixed=F,
         random=T, 
         digits=2,pscale=100,xlim=c(0,2),lwd=1,
         leftcols=c("reference"),
         rightcols=c("effect", "ci"),
         leftlabs=c("Study (Data Source)"),
         rightlabs=c("IFR2 (%)", "[95% CI]      "),
         hetstat=T, 
         calcwidth.hetstat = TRUE,
         smlab="National IFR2",
         col.study="black", col.square="gray", col.square.lines="white",
         col.inside="black", col.random="brown", col.diamond="orange",col.diamond.lines="white",
         fontfamily="serif")
dev.off()

##Examine publication bias among included studies
#funnel plot
tiff(file="FigB_in_S1_Text.tiff", width=5.5, height=6, res = 300, units = "in")
  funnel(meta1a, random = TRUE,
         level = 0.95, contour = c(0.9, 0.95, 0.99),
         col.contour = c("darkblue", "blue", "lightblue"),
         lwd = 2
  )
  legend(0.05, 0.05,
         c("0.1 > p > 0.05", "0.05 > p > 0.01", "< 0.01"),
         fill = c("darkblue", "blue", "lightblue"))
dev.off()

#Egger's and Begg's tests
meta1a_eggers<-metabias(meta1a$TE, meta1a$seTE,k.min=3,method.bias="Egger")
meta1a_begg<-metabias(meta1a$TE, meta1a$seTE,method.bias="Begg")
print(meta1a_eggers)
print(meta1a_begg)

##Pooled nationwide IFR estimate for disease transmission-based studies
#transform to log scale
meta1b = metagen(log(ifr2),
                 lower=log(lower_ifr2),
                 upper=log(upper_ifr2),
                 studlab=reference,
                 method.tau="DL",
                 random=T,
                 subset=(study_type=="Disease transmission"),
                 data=meta_data)

#back transform to non-log scale
meta1b <- update(meta1b, sm="PLN")
summary(meta1b)
